# Supplementary material for: Dose-dependent hemato-biochemical and genotoxic responses of common carp (Cyprinus carpio) to flupyradifurone
Source: Front Physiol. 2025 Oct 2;16:1676992. doi: 10.3389/fphys.2025.1676992 (PMC12528199; doi:10.3389/fphys.2025.1676992)
Supplement: Supplementary file 1 [file DataSheet1.zip]

Archive with 6 entries (5 files):
- Peerj_Raw_Datas/
- Peerj_Raw_Datas/%DNA tail data.pdf
- Peerj_Raw_Datas/Flupyradifurone Blood Parameters Raw Data.pdf
- Peerj_Raw_Datas/head data.pdf
- Peerj_Raw_Datas/tail length data.pdf
- Peerj_Raw_Datas/tail moment length data.pdf
